# Supplementary material for: Single-cell transcriptomic dynamics of scallop heart reveals the heterogeneous response to heat stress
Source: BMC Biol. 2025 Apr 15;23:98. doi: 10.1186/s12915-025-02210-1 (PMC12001498; doi:10.1186/s12915-025-02210-1)
Supplement: Supplementary file 2 — Additional file 2: Table S1. The statistical data from three scRNA-seq databases. Table S2. The proportion of cell types and their corresponding identity markers. Table S3. PLRP2 protein sequences information used in this study. [file 12915_2025_2210_MOESM2_ESM.xlsx]

## Sheet: Table S1
Table S1. The statistical data from three scRNA-seq databases
Sample	Raw number of Cells	Filtered number of cells	Ratio	Raw median UMI counts per cell	Filtered median UMI counts per cell	Raw median genes per cell	Filtered median genes per cell
NG	35957	18936	0.526629	1858	3272	755	1152
MG	19643	10735	0.546505	2165	4144	822	1288
DG	29325	20377	0.694868	2331	3652	836	1124

## Sheet: Table S2
Table S2. The proportion of cell types and their corresponding identity markers
Cluster	Cluster name	NG	MG	DG	Markers used for identity
0	Endothelial cells1 (ECs1)	3606(19.04%)	2139(19.93%)	3530(17.32%)	VWF
1	Endothelial cells2 (ECs2)	2955(15.61%)	1281(11.93%)	2887(14.17%)	VWF
2	Endothelial cells3 (ECs3)	1349(7.12%)	1762(16.41%)	3181(15.61%)	VWF
3	Macrophage1 (MPs1)	1859(9.82%)	1056(9.84%)	1387(6.81%)	MPEG1
4	Macrophage2 (MPs2)	1442(7.62%)	1019(9.49%)	1813(8.90%)	CD163
5	Fibroblast cells1 (FCs1)	1800(9.51%)	778(7.25%)	1565(7.68%)	DDR2;COL3A
6	Cardiomyocytes1 (CM1)	1693(8.94%)	600(5.59%)	1435(7.04%)	TNNT2;TTN
7	Immune cells1 (ICs1)	742(3.92%)	408(3.80%)	877(4.30%)	BCL2
8	Immune cells2 (ICs2)	715(3.78%)	346(3.22%)	717(3.52%)	BCL2
9	Cardiac progenitor cells (CPCs)	649(3.43%)	283(2.64%)	756(3.71%)	GATA4
10	Macrophage3 (MP3)	698(3.69%)	252(2.35%)	705(3.46%)	CD163
11	Fibroblasts cells2 (FCs2)	516(2.72%)	350(3.26%)	683(3.35%)	DDR2;COL3A
12	Cardiomyocyte2 (CM2)	551(2.91%)	272(2.53%)	470(2.31%)	TNNT2;TTN
13	Astrocytes (ACs)	235(1.24%)	116(1.08%)	216(1.06%)	AQP4
14	Fibroblasts cells3 (FCs3)	78(0.41%)	43(0.40%)	120(0.59%)	DDR2;COL3A
15	Cardiac progenitors like cells (CPLCs)	48(0.25%)	30(0.28%)	35(0.17%)	GATA4;TLL1
Total		18936(100%)	10735(100%)	20377(100%)

## Sheet: Table S3
Table S3. PLRP2 protein sequences information used in this study
	Latin name	Abbreviation	Gene	Genome build version
ML-tree	Homo sapiens	Hs	PLRP2	hg19
	Bos taurus	Bt	PLRP2-like	ARS-UCD1.2
	Mus musculus	Mm	PLRP2	mm9
	Xenopus laevis	Xl	PLRP2-like	XENLA_10.1
	Danio rerio	Dr	PLRP2-like	danRer7
	Tetraodon nigroviridis	Tn	PLRP2-like	TETRAODON8
	Crassostrea gigas	Cg	PLRP2-like	oyster_v9
	Argopecten irradians	Ai	PLRP2-like	download from MolluscDB (http://mgbase.qnlm.ac/)
	Patinopecten yessoensis	Py	PLRP2-like	download from MolluscDB (http://mgbase.qnlm.ac/)
	Amusium pleuronectes	Ap	PLRP2-like	download from MolluscDB (http://mgbase.qnlm.ac/)
